# Supplementary material for: Prostate Cancer and Sleep Disorders: A Systematic Review
Source: Cancers (Basel). 2022 Mar 31;14(7):1784. doi: 10.3390/cancers14071784 (PMC8997021; doi:10.3390/cancers14071784)
Supplement: Supplementary file 1 [file cancers-14-01784-s001.zip]

Archive with 1 entries (1 files):
- cancers-1634865-supplementary.pdf
